# Supplementary material for: Harnessing the Potential of Enzymes as Inhaled Therapeutics in Respiratory Tract Diseases: A Review of the Literature
Source: Biomedicines. 2022 Jun 17;10(6):1440. doi: 10.3390/biomedicines10061440 (PMC9220205; doi:10.3390/biomedicines10061440)
Supplement: Supplementary file 1 [file biomedicines-10-01440-s001.zip]

Archive with 1 entries (1 files):
- biomedicines-1682579-supplementary.pdf
